# Supplementary material for: Pyrrolidine-2,5-dione
Source: Acta Crystallogr Sect E Struct Rep Online. 2012 Aug 23;68(Pt 9):o2738. doi: 10.1107/S1600536812035672 (PMC3435750; doi:10.1107/S1600536812035672)
Supplement: Supplementary file 2 [file e-68-o2738-Isup2.hkl]

# 
# h,k,l, Fc-squared, Fo-squared, sigma(Fo-squared) and status flag 
# 
data_I
_shelx_title ' 120417_s2_gf in Pbca ' 
_shelx_refln_list_code          4 
_shelx_F_calc_maximum      128.27 
_exptl_crystal_F_000       416.00 
_reflns_d_resolution_high  0.8002 
 
loop_ 
 _symmetry_equiv_pos_as_xyz 
 'x, y, z' 
 '-x+1/2, -y, z+1/2' 
 'x+1/2, -y+1/2, -z' 
 '-x, y+1/2, -z+1/2' 
 '-x, -y, -z' 
 'x-1/2, y, -z-1/2' 
 '-x-1/2, y-1/2, z' 
 'x, -y-1/2, z-1/2' 
 
_cell_length_a     7.3661 
_cell_length_b     9.5504 
_cell_length_c    12.8501 
_cell_angle_alpha  90.000 
_cell_angle_beta   90.000 
_cell_angle_gamma  90.000 
 
_shelx_F_squared_multiplier     1.000 
 
loop_ 
 _refln_index_h 
 _refln_index_k 
 _refln_index_l 
 _refln_F_squared_calc 
 _refln_F_squared_meas 
 _refln_F_squared_sigma 
 _refln_observed_status 
   2   0   0     6627.20     5643.67     48.13 o 
   4   0   0      488.51      499.69      9.57 o 
   6   0   0      166.41      168.72     11.19 o 
   8   0   0      132.75      136.76     11.90 o 
   2   1   0      347.83      354.65      5.31 o 
   4   1   0      118.34      123.83      4.09 o 
   6   1   0      521.80      519.45     10.27 o 
   8   1   0       25.57       28.27      4.03 o 
   0   2   0    11353.04     9619.89     24.35 o 
   2   2   0     1472.56     1502.86     26.24 o 
   4   2   0      310.37      292.54     11.29 o 
   6   2   0      127.99      136.57      5.43 o 
   8   2   0        0.22       -2.95      3.02 o 
   2   3   0     1275.84     1251.76     23.36 o 
   4   3   0       13.73       14.20      3.29 o 
   6   3   0      491.15      517.51     14.01 o 
   8   3   0        1.50        4.87      2.76 o 
   0   4   0    16451.96    14789.84     69.52 o 
   2   4   0        0.43       -0.60      1.48 o 
   4   4   0       11.09       11.83      3.14 o 
   6   4   0       20.81       26.24      5.56 o 
   8   4   0       38.45       42.25      8.07 o 
   2   5   0      176.57      141.56      9.40 o 
   4   5   0        0.34        0.86      1.98 o 
   6   5   0      349.76      332.60     19.36 o 
   8   5   0        7.69        9.71      4.39 o 
   0   6   0     4448.51     4488.71     51.72 o 
   2   6   0      478.06      530.15     19.58 o 
   4   6   0      598.74      582.55     23.33 o 
   6   6   0      104.81      100.91     11.20 o 
   2   7   0      939.06      933.72     27.87 o 
   4   7   0        0.01       -1.44      2.10 o 
   6   7   0      118.26      124.21     12.95 o 
   0   8   0       89.84       74.73      8.25 o 
   2   8   0      555.22      523.86     22.45 o 
   4   8   0      134.36      163.63     13.98 o 
   6   8   0      151.35      143.87     14.59 o 
   2   9   0        1.22       19.83      5.19 o 
   4   9   0        4.85        7.98      3.94 o 
   6   9   0       56.23       52.35      9.38 o 
   0  10   0       45.73       36.49      6.86 o 
   2  10   0       86.34       75.60      9.86 o 
   4  10   0      111.41      114.93     12.99 o 
   2  11   0      247.01      273.44     19.28 o 
   1   1   1     1691.47     1640.43     10.35 o 
   2   1   1     3108.34     2932.14     13.95 o 
   3   1   1       11.90       11.72      0.82 o 
   4   1   1       41.36       42.52      1.82 o 
   5   1   1       29.66       29.14      1.61 o 
   6   1   1       84.93       91.71      3.08 o 
   7   1   1        0.50        1.86      1.03 o 
   8   1   1       49.43       51.60      3.73 o 
   9   1   1       21.79       19.37      4.50 o 
   0   2   1     1864.28     1802.80     13.79 o 
   1   2   1      202.47      230.22      3.52 o 
   2   2   1     1207.58     1293.14     10.69 o 
   3   2   1       82.55       82.18      3.48 o 
   4   2   1        0.19        1.13      0.77 o 
   5   2   1      636.87      628.03      9.15 o 
   6   2   1       16.44       18.62      1.41 o 
   7   2   1        0.16        1.28      0.92 o 
   8   2   1      140.71      154.28      7.67 o 
   9   2   1       13.52       11.77      2.86 o 
   1   3   1     1578.69     1550.97      7.79 o 
   2   3   1     3065.99     3077.19     26.10 o 
   3   3   1      275.91      287.22      8.85 o 
   4   3   1       31.85       25.46      3.05 o 
   5   3   1      107.55      111.35      6.67 o 
   6   3   1       26.46       29.39      2.85 o 
   7   3   1        3.81        6.65      1.37 o 
   8   3   1      245.23      254.82     12.12 o 
   0   4   1      712.92      759.86      7.57 o 
   1   4   1      389.46      380.49      5.48 o 
   2   4   1      209.05      246.62      8.09 o 
   3   4   1      367.04      345.73     11.12 o 
   4   4   1      332.06      371.08     12.75 o 
   5   4   1       12.12        8.88      2.31 o 
   6   4   1      149.23      149.55      6.34 o 
   7   4   1       86.48       89.48      7.37 o 
   8   4   1        0.25       -0.63      1.84 o 
   1   5   1       21.73       18.87      1.44 o 
   2   5   1       54.30       49.70      2.98 o 
   3   5   1      197.17      206.59     11.70 o 
   4   5   1       48.65       53.82      5.86 o 
   5   5   1      127.37      124.76      7.84 o 
   6   5   1      722.79      758.25     25.51 o 
   7   5   1       12.51       12.81      3.19 o 
   8   5   1      133.39      139.80     14.61 o 
   0   6   1      778.12      821.76     15.67 o 
   1   6   1       12.45       14.37      1.70 o 
   2   6   1       54.69       50.77      4.39 o 
   3   6   1      339.47      353.76     12.17 o 
   4   6   1      226.12      230.89     10.45 o 
   5   6   1      437.00      445.07     15.47 o 
   6   6   1      106.82       98.82      7.84 o 
   7   6   1       49.20       45.21      5.71 o 
   1   7   1        0.87        0.00      1.25 o 
   2   7   1      318.60      338.31     12.03 o 
   3   7   1       75.41       78.20      6.15 o 
   4   7   1        0.23       -0.26      1.63 o 
   5   7   1       16.95       26.28      4.19 o 
   6   7   1       21.80       24.04      4.31 o 
   7   7   1       99.68      129.47     13.71 o 
   0   8   1      393.72      384.17     12.73 o 
   1   8   1       16.11       13.15      1.95 o 
   2   8   1       52.50       54.95      7.28 o 
   3   8   1        8.76        5.44      2.26 o 
   4   8   1       37.67       35.47      4.60 o 
   5   8   1       61.66       64.51     11.23 o 
   6   8   1        4.50        9.20      2.96 o 
   1   9   1       88.29       78.41      4.49 o 
   2   9   1       13.11       19.37      4.07 o 
   3   9   1      272.34      291.78     18.43 o 
   4   9   1       49.93       51.25      5.96 o 
   5   9   1        6.19        3.81      3.62 o 
   6   9   1      365.37      393.87     36.50 o 
   0  10   1      435.84      427.64     15.32 o 
   1  10   1        3.80        0.77      1.79 o 
   2  10   1       18.10       18.64      3.81 o 
   3  10   1       12.36       14.71      2.97 o 
   4  10   1      151.65      185.33     16.28 o 
   1  11   1        1.76        4.12      2.27 o 
   2  11   1        6.95       10.09      3.27 o 
   3  11   1        2.88        3.81      2.79 o 
   0   0   2      219.38      203.82      3.33 o 
   1   0   2      141.28      149.55      3.27 o 
   2   0   2      862.58      851.81      7.66 o 
   3   0   2      655.16      671.99      9.80 o 
   4   0   2      902.07      946.52     26.46 o 
   5   0   2       16.85       18.07      2.30 o 
   6   0   2      118.33      126.57      5.51 o 
   7   0   2       69.01       71.06      5.71 o 
   8   0   2        2.32        2.56      1.50 o 
   9   0   2      203.02      218.48     17.17 o 
   1   1   2     9982.02     8303.37     24.70 o 
   2   1   2    10883.51     9903.85     39.57 o 
   3   1   2     1203.48     1239.18      7.07 o 
   4   1   2       11.69       16.85      1.05 o 
   5   1   2      139.95      157.27      5.29 o 
   6   1   2        9.00       10.69      1.34 o 
   7   1   2      205.59      213.48      6.82 o 
   8   1   2       21.01       18.07      3.90 o 
   9   1   2        1.50        1.75      3.09 o 
   0   2   2      107.56      109.17      3.55 o 
   1   2   2        4.15        3.00      0.64 o 
   2   2   2      149.46      173.48      4.01 o 
   3   2   2       55.99       53.20      2.42 o 
   4   2   2      166.71      165.93      4.04 o 
   5   2   2       86.99       95.96      3.43 o 
   6   2   2       16.41       14.36      1.36 o 
   7   2   2        1.42        1.80      0.98 o 
   8   2   2       30.63       31.34      3.63 o 
   9   2   2       19.19       13.34      3.25 o 
   1   3   2      392.57      376.92      3.98 o 
   2   3   2       90.14       97.59      4.75 o 
   3   3   2      222.39      227.72      7.94 o 
   4   3   2     1075.85     1098.76     19.20 o 
   5   3   2        2.92        4.33      1.50 o 
   6   3   2        7.76        7.14      1.44 o 
   7   3   2        1.80        1.77      1.62 o 
   8   3   2        4.98        4.61      1.72 o 
   0   4   2      508.75      466.79      6.38 o 
   1   4   2       30.86       33.36      2.11 o 
   2   4   2      377.14      408.85      6.10 o 
   3   4   2      311.41      312.93     10.05 o 
   4   4   2      155.70      142.12      7.38 o 
   5   4   2       86.36       83.31     11.25 o 
   6   4   2        1.86        0.67      1.12 o 
   7   4   2       73.77       70.78      6.63 o 
   8   4   2       39.27       41.57      4.23 o 
   1   5   2      792.54      843.44     11.39 o 
   2   5   2     2148.61     2120.41     18.14 o 
   3   5   2      218.77      231.43      9.22 o 
   4   5   2       43.65       53.30      4.91 o 
   5   5   2       50.14       51.57      5.08 o 
   6   5   2        9.32        9.08      2.73 o 
   7   5   2       67.53       66.67      6.70 o 
   8   5   2        3.66        4.26      2.27 o 
   0   6   2       91.92       81.08      4.00 o 
   1   6   2        5.80        5.99      1.42 o 
   2   6   2      304.39      276.54      8.43 o 
   3   6   2       11.70       11.62      2.26 o 
   4   6   2      247.16      233.81     10.59 o 
   5   6   2      101.97      139.21      8.75 o 
   6   6   2        0.39        0.62      1.76 o 
   7   6   2        1.43        2.25      2.52 o 
   1   7   2       83.95       80.00      4.00 o 
   2   7   2      457.61      451.81     19.17 o 
   3   7   2        6.78        9.00      2.34 o 
   4   7   2      792.90      740.25     19.80 o 
   5   7   2       68.14       63.56      6.46 o 
   6   7   2       41.09       52.37      6.99 o 
   7   7   2       18.33       15.80      3.76 o 
   0   8   2       83.00       94.76      6.45 o 
   1   8   2        0.18        1.25      1.26 o 
   2   8   2      265.78      260.76     15.50 o 
   3   8   2       67.13       61.02      7.99 o 
   4   8   2       10.36       13.74      3.62 o 
   5   8   2      103.39      116.66      8.82 o 
   6   8   2        4.20        6.78      2.72 o 
   1   9   2       67.21       57.13      4.60 o 
   2   9   2       20.65       16.25      2.87 o 
   3   9   2        0.43        5.12      2.91 o 
   4   9   2      329.68      304.24     20.06 o 
   5   9   2        0.77        2.69      2.07 o 
   0  10   2       28.11       16.65      3.26 o 
   1  10   2        0.13        0.72      2.76 o 
   2  10   2       61.24       61.09      6.15 o 
   3  10   2       18.36       18.62      3.23 o 
   4  10   2       18.85       16.59      5.23 o 
   1  11   2       21.64       13.16      2.77 o 
   2  11   2       13.01       19.65      4.69 o 
   3  11   2       22.78       19.67      4.48 o 
   1   1   3      290.60      277.26      4.10 o 
   2   1   3      308.74      326.63      3.09 o 
   3   1   3      214.29      235.66      4.27 o 
   4   1   3     1145.64     1151.56     10.36 o 
   5   1   3       21.50       22.15      1.90 o 
   6   1   3        3.92        5.03      1.40 o 
   7   1   3       17.94       19.72      2.05 o 
   8   1   3       84.40       88.05      5.79 o 
   9   1   3        1.04        2.52      3.99 o 
   0   2   3     2144.69     2244.70     16.43 o 
   1   2   3     1520.54     1491.37     10.06 o 
   2   2   3     4852.66     4863.87     25.14 o 
   3   2   3     1452.75     1437.92     11.05 o 
   4   2   3      964.84      964.01     11.38 o 
   5   2   3        9.49        6.93      0.94 o 
   6   2   3        0.38        0.95      0.87 o 
   7   2   3      126.57      118.34      6.15 o 
   8   2   3        7.27        6.19      1.76 o 
   1   3   3     1494.87     1514.35      7.34 o 
   2   3   3      203.05      231.10      7.47 o 
   3   3   3       35.26       33.22      1.65 o 
   4   3   3      305.53      326.09      6.50 o 
   5   3   3       70.50       71.28      2.97 o 
   6   3   3       27.64       24.87      2.79 o 
   7   3   3       34.76       37.72      3.96 o 
   8   3   3       96.59      106.14      6.66 o 
   0   4   3      363.57      354.94      5.36 o 
   1   4   3     1099.10     1102.77      9.41 o 
   2   4   3       37.43       44.09      2.01 o 
   3   4   3      783.29      789.99      8.89 o 
   4   4   3      697.85      718.18     16.56 o 
   5   4   3       64.53       67.56      5.09 o 
   6   4   3       71.21       78.78      6.48 o 
   7   4   3      224.00      215.91     18.21 o 
   8   4   3       34.65       26.24      4.44 o 
   1   5   3      592.52      640.68      9.81 o 
   2   5   3        0.06        1.35      0.84 o 
   3   5   3      345.37      367.27      7.08 o 
   4   5   3      940.60      952.51     20.30 o 
   5   5   3       14.90       17.09      3.08 o 
   6   5   3        9.11        9.33      2.82 o 
   7   5   3        0.32       -0.05      1.97 o 
   8   5   3       11.69        8.88      2.72 o 
   0   6   3      540.75      503.31      9.50 o 
   1   6   3       12.40       12.28      2.78 o 
   2   6   3      406.60      379.56     26.05 o 
   3   6   3       12.70       12.84      1.57 o 
   4   6   3        0.18        2.01      2.25 o 
   5   6   3        0.00        0.79      1.44 o 
   6   6   3       12.04        7.57      2.49 o 
   7   6   3       28.88       29.33      7.49 o 
   1   7   3        6.80        4.36      1.50 o 
   2   7   3      199.14      218.06     13.36 o 
   3   7   3      105.92       90.89      9.26 o 
   4   7   3      278.25      287.70     14.67 o 
   5   7   3        3.79        5.27      2.18 o 
   6   7   3        1.11       -0.26      1.86 o 
   7   7   3       27.98       33.53      5.25 o 
   0   8   3      558.85      523.93     14.45 o 
   1   8   3      144.83      148.41      5.80 o 
   2   8   3       93.32       92.91      7.00 o 
   3   8   3       28.81       40.04      6.67 o 
   4   8   3      168.96      205.71     15.63 o 
   5   8   3      135.79      138.17      9.73 o 
   6   8   3       82.08       88.60      8.28 o 
   1   9   3      137.88      161.12      6.37 o 
   2   9   3      151.09      148.42     13.00 o 
   3   9   3       37.88       40.55      7.06 o 
   4   9   3       88.33       92.99     11.30 o 
   5   9   3       20.05       15.51      5.31 o 
   0  10   3       48.75       41.34      5.27 o 
   1  10   3       73.72       84.03      5.75 o 
   2  10   3      134.81      118.56     10.98 o 
   3  10   3       41.74       52.20      4.93 o 
   4  10   3      141.84      141.11     14.30 o 
   1  11   3       17.45       15.38      3.58 o 
   2  11   3        0.00       -0.08      3.30 o 
   3  11   3       59.08       75.49      7.76 o 
   0   0   4     1984.69     2083.88     14.98 o 
   1   0   4       10.66        5.84      0.80 o 
   2   0   4     2201.08     2322.36     18.99 o 
   3   0   4     1460.97     1506.83     12.71 o 
   4   0   4       82.61       92.63      3.65 o 
   5   0   4      743.84      732.74     18.37 o 
   6   0   4      221.44      213.85      7.57 o 
   7   0   4       63.83       65.69      4.49 o 
   8   0   4        1.70        5.93      3.84 o 
   1   1   4      150.50      156.58      3.44 o 
   2   1   4        0.07        0.15      0.29 o 
   3   1   4      190.31      176.22      3.09 o 
   4   1   4      336.05      316.20      5.51 o 
   5   1   4        5.91        4.58      1.17 o 
   6   1   4       15.03       14.99      2.17 o 
   7   1   4      382.22      398.21      9.82 o 
   8   1   4      126.03      131.87      7.23 o 
   0   2   4      505.86      487.43      9.10 o 
   1   2   4      218.98      221.84      3.72 o 
   2   2   4      155.30      171.49      8.82 o 
   3   2   4      836.01      936.43     15.59 o 
   4   2   4        3.12        1.75      0.65 o 
   5   2   4      376.70      390.18      5.69 o 
   6   2   4        1.49        0.89      0.84 o 
   7   2   4        1.27       -1.03      1.54 o 
   8   2   4        0.24       -1.70      1.70 o 
   1   3   4      177.86      186.60      3.55 o 
   2   3   4       23.81       16.23      2.93 o 
   3   3   4       27.43       28.23      3.70 o 
   4   3   4      589.63      579.61      9.44 o 
   5   3   4       41.05       38.77      2.43 o 
   6   3   4        1.05        1.49      1.48 o 
   7   3   4        0.11       -1.64      1.64 o 
   8   3   4       74.20       74.11      4.92 o 
   0   4   4      211.28      198.60      3.84 o 
   1   4   4      173.71      184.85      3.20 o 
   2   4   4     1588.90     1568.78     25.31 o 
   3   4   4        0.07        2.18      3.22 o 
   4   4   4       31.41       35.69      3.91 o 
   5   4   4        6.94        8.12      5.70 o 
   6   4   4      149.64      162.09      9.85 o 
   7   4   4       75.68       81.32     12.19 o 
   8   4   4        2.72        2.66      1.90 o 
   1   5   4      321.83      295.38      6.05 o 
   2   5   4       10.90       10.83      1.15 o 
   3   5   4       38.99       40.74      2.74 o 
   4   5   4       10.84       10.22      2.62 o 
   5   5   4        8.81       13.00      2.82 o 
   6   5   4       27.30       32.13      6.67 o 
   7   5   4      121.12      109.14      8.52 o 
   8   5   4       84.71       81.89      7.88 o 
   0   6   4      155.59      145.46      7.47 o 
   1   6   4       26.92       23.05      1.76 o 
   2   6   4       73.04       67.40      3.74 o 
   3   6   4      358.16      320.36     16.46 o 
   4   6   4        0.84        0.80      1.51 o 
   5   6   4      324.15      321.74     13.41 o 
   6   6   4       38.94       38.89      4.96 o 
   7   6   4        0.00        0.25      2.20 o 
   1   7   4      519.55      533.05     10.02 o 
   2   7   4        2.48        4.81      2.50 o 
   3   7   4        0.11       -1.97      2.31 o 
   4   7   4      533.83      507.56     23.37 o 
   5   7   4       19.32       19.25      3.66 o 
   6   7   4        7.73        6.27      2.62 o 
   7   7   4       72.89       72.81      7.65 o 
   0   8   4       15.50       17.73      2.83 o 
   1   8   4      198.06      187.40      7.61 o 
   2   8   4      493.16      510.42     16.20 o 
   3   8   4      427.65      406.23     20.74 o 
   4   8   4        2.72        2.87      2.91 o 
   5   8   4      196.35      187.08     15.88 o 
   6   8   4       19.32       22.91      6.32 o 
   1   9   4        5.24        3.14      1.22 o 
   2   9   4        2.10        3.34      2.32 o 
   3   9   4        5.55        7.65      3.67 o 
   4   9   4        2.62       -2.40      2.52 o 
   5   9   4        3.23        3.36      3.21 o 
   0  10   4        2.64        2.16      3.39 o 
   1  10   4       22.39       22.52      4.26 o 
   2  10   4        1.58        2.90      4.19 o 
   3  10   4       32.54       31.98      4.93 o 
   4  10   4        0.21       -1.34      2.55 o 
   1  11   4      196.90      209.83     12.93 o 
   2  11   4        7.86        7.51      3.97 o 
   1   1   5      214.85      226.64      5.11 o 
   2   1   5      629.13      651.21      8.11 o 
   3   1   5      447.40      480.42      7.37 o 
   4   1   5      477.01      509.46      7.54 o 
   5   1   5      383.42      379.90      6.78 o 
   6   1   5        1.47        1.14      1.00 o 
   7   1   5        0.61       -0.79      1.06 o 
   8   1   5        0.41       -1.15      1.62 o 
   0   2   5       68.15       56.93      3.49 o 
   1   2   5     1562.83     1639.88     17.75 o 
   2   2   5      429.27      461.36     11.06 o 
   3   2   5      790.93      799.30     10.87 o 
   4   2   5      367.32      376.70     11.09 o 
   5   2   5      289.75      282.66      7.41 o 
   6   2   5        8.73        8.56      1.73 o 
   7   2   5      394.19      404.85     11.85 o 
   8   2   5      165.79      168.12      9.21 o 
   1   3   5      101.39       93.81      3.94 o 
   2   3   5      474.23      461.83     15.67 o 
   3   3   5      992.40     1011.07     25.84 o 
   4   3   5      717.05      727.00     16.40 o 
   5   3   5     1216.15     1201.28     25.84 o 
   6   3   5       42.23       38.58      6.31 o 
   7   3   5       52.22       41.66      4.05 o 
   8   3   5        4.09        1.99      1.48 o 
   0   4   5       59.65       51.19      3.48 o 
   1   4   5       25.00       36.95      2.13 o 
   2   4   5      200.55      210.16      6.20 o 
   3   4   5       18.12       19.18      3.90 o 
   4   4   5      133.32      139.55     11.04 o 
   5   4   5       16.28       13.32      3.23 o 
   6   4   5       63.98       69.30     11.07 o 
   7   4   5       52.79       43.89      5.27 o 
   8   4   5       81.20       81.78      6.09 o 
   1   5   5      682.58      717.41     10.48 o 
   2   5   5      174.29      178.98      6.31 o 
   3   5   5       82.38       82.41      8.06 o 
   4   5   5        3.12        4.40      2.75 o 
   5   5   5      187.98      181.22      9.77 o 
   6   5   5      173.77      162.48      9.84 o 
   7   5   5       99.91      102.31      9.51 o 
   0   6   5        0.48        0.13      0.80 o 
   1   6   5      230.99      229.45      6.82 o 
   2   6   5      447.44      441.97      7.40 o 
   3   6   5       99.27      101.76      9.57 o 
   4   6   5       25.97       23.71      5.26 o 
   5   6   5       17.20       11.67      4.17 o 
   6   6   5       45.49       37.69      4.96 o 
   7   6   5       20.29       14.35      3.68 o 
   1   7   5       10.16        5.04      1.84 o 
   2   7   5      339.65      323.12     12.42 o 
   3   7   5       41.89       53.19      7.24 o 
   4   7   5        3.18       12.78      4.41 o 
   5   7   5       43.72       48.34      8.27 o 
   6   7   5        9.15       10.56      4.90 o 
   0   8   5      318.94      296.65     11.24 o 
   1   8   5       19.79       18.25      2.12 o 
   2   8   5        4.52        7.42      2.65 o 
   3   8   5       15.82       23.16      5.32 o 
   4   8   5       63.98       52.17      8.05 o 
   5   8   5        1.03        7.02      4.19 o 
   6   8   5        0.12        1.94      3.38 o 
   1   9   5      421.08      411.91     12.49 o 
   2   9   5       17.59       16.20      3.32 o 
   3   9   5       79.43       97.34      8.08 o 
   4   9   5       57.88       61.73      9.29 o 
   5   9   5      199.02      230.43     18.66 o 
   0  10   5      144.49      127.51     13.75 o 
   1  10   5       12.98       12.50      3.64 o 
   2  10   5       48.74       45.11      5.60 o 
   3  10   5        1.43        2.40      2.13 o 
   4  10   5        7.50        8.73      5.20 o 
   1  11   5        4.02        1.67      2.33 o 
   2  11   5       14.62       13.86      4.86 o 
   0   0   6     3519.64     3637.92     24.55 o 
   1   0   6      622.05      659.26      8.99 o 
   2   0   6        0.02        0.80      0.64 o 
   3   0   6      360.25      383.87      9.04 o 
   4   0   6      101.10       94.18      4.87 o 
   5   0   6      447.05      445.13     19.66 o 
   6   0   6       44.95       45.29      4.07 o 
   7   0   6      332.58      303.70     13.39 o 
   8   0   6      213.79      225.20     12.77 o 
   1   1   6       50.17       50.27      2.20 o 
   2   1   6        3.98        6.18      1.15 o 
   3   1   6      918.72      879.10      8.30 o 
   4   1   6      515.95      541.85     13.28 o 
   5   1   6        9.83        6.31      5.06 o 
   6   1   6      103.30      109.29      5.00 o 
   7   1   6       31.87       38.90      5.01 o 
   8   1   6       37.40       44.85      7.28 o 
   0   2   6       45.50       46.71      4.95 o 
   1   2   6      279.27      297.58      5.45 o 
   2   2   6        0.11        0.17      0.49 o 
   3   2   6      144.37      149.40      5.74 o 
   4   2   6        1.80        0.88      2.02 o 
   5   2   6       27.00       24.95      3.64 o 
   6   2   6       14.15       10.81      2.08 o 
   7   2   6       10.32       11.79      2.30 o 
   8   2   6        5.22        3.47      1.80 o 
   1   3   6      932.81     1031.68      9.86 o 
   2   3   6      416.27      469.24     16.61 o 
   3   3   6        7.36       16.06      2.19 o 
   4   3   6        6.64        5.62      1.36 o 
   5   3   6        8.94       14.31      4.62 o 
   6   3   6      181.71      168.46      8.57 o 
   7   3   6       39.28       32.93      3.71 o 
   8   3   6        0.76        2.80      2.19 o 
   0   4   6     1305.08     1305.10     17.58 o 
   1   4   6       75.79       70.55      2.80 o 
   2   4   6       12.77       14.30      2.06 o 
   3   4   6      105.14      107.52      9.06 o 
   4   4   6       70.98       70.27      8.21 o 
   5   4   6       77.19       69.08      8.54 o 
   6   4   6        2.84        7.27      2.50 o 
   7   4   6      113.99      100.79      6.48 o 
   1   5   6      107.56      117.75      3.13 o 
   2   5   6        2.40        1.76      1.01 o 
   3   5   6      327.86      309.43     15.75 o 
   4   5   6      227.46      231.25     14.91 o 
   5   5   6        6.32       11.01      4.05 o 
   6   5   6       48.30       39.76      7.44 o 
   7   5   6        0.00       -0.19      2.25 o 
   0   6   6       54.22       72.53      4.96 o 
   1   6   6      606.38      595.43      7.74 o 
   2   6   6        0.40       -0.36      1.58 o 
   3   6   6      569.36      566.43     22.71 o 
   4   6   6       14.10       11.54      3.91 o 
   5   6   6        1.66        3.61      2.67 o 
   6   6   6       48.01       45.76      8.28 o 
   7   6   6        5.86       -1.24      3.27 o 
   1   7   6      525.70      518.22      9.34 o 
   2   7   6      430.20      416.66     14.23 o 
   3   7   6      242.46      226.72     14.88 o 
   4   7   6       57.58       59.52      8.24 o 
   5   7   6       39.02       37.42      7.20 o 
   6   7   6      115.83      126.25     13.76 o 
   0   8   6      353.23      377.43     12.71 o 
   1   8   6      107.51      105.95      6.15 o 
   2   8   6        2.15        4.42      2.24 o 
   3   8   6       97.89       84.08      9.55 o 
   4   8   6       29.68       35.44      6.86 o 
   5   8   6        5.58       -2.20      2.61 o 
   1   9   6      412.42      431.82     12.99 o 
   2   9   6       55.25       49.92      5.81 o 
   3   9   6        2.16        2.57      2.47 o 
   4   9   6        0.01       -0.89      2.56 o 
   0  10   6       23.34       23.05      6.33 o 
   1  10   6      120.50      136.34      7.80 o 
   2  10   6        0.41        3.03      2.23 o 
   3  10   6      146.74      169.06     14.39 o 
   1   1   7       15.93       18.21      1.25 o 
   2   1   7      194.75      187.47      5.59 o 
   3   1   7        8.65        9.29      1.01 o 
   4   1   7      109.25       97.95      3.99 o 
   5   1   7      108.82       96.13      6.99 o 
   6   1   7      558.58      571.12     14.55 o 
   7   1   7        5.00        4.19      2.36 o 
   8   1   7        0.30        0.88      1.55 o 
   0   2   7     2058.72     2229.39     34.37 o 
   1   2   7       41.83       32.05      1.43 o 
   2   2   7       88.09       72.74      4.22 o 
   3   2   7       51.29       45.49      6.65 o 
   4   2   7      157.80      143.56     11.14 o 
   5   2   7        4.70        3.19      1.93 o 
   6   2   7      532.14      502.31     16.96 o 
   7   2   7      137.93      126.40      9.10 o 
   8   2   7        0.49       -0.72      6.09 o 
   1   3   7       14.46       12.40      1.44 o 
   2   3   7       27.13       39.33      5.03 o 
   3   3   7       13.25        8.62      1.65 o 
   4   3   7      335.01      303.99     16.77 o 
   5   3   7      251.35      225.63     15.55 o 
   6   3   7      847.91      838.35     22.17 o 
   7   3   7       29.73       26.46      4.49 o 
   0   4   7      382.12      418.23     10.45 o 
   1   4   7       13.90       13.48      1.44 o 
   2   4   7      157.70      147.20      4.40 o 
   3   4   7        0.27        0.65      2.24 o 
   4   4   7       16.95       10.23      3.49 o 
   5   4   7       86.62       71.35      9.03 o 
   6   4   7      445.74      411.32     22.95 o 
   7   4   7      110.71      100.66      8.36 o 
   1   5   7       35.03       34.16      1.53 o 
   2   5   7      140.08      153.56     10.51 o 
   3   5   7      144.32      148.20     11.39 o 
   4   5   7      112.46      111.65     10.69 o 
   5   5   7       48.26       55.57      8.37 o 
   6   5   7        5.15        4.21      2.75 o 
   7   5   7       42.50       33.00      7.73 o 
   0   6   7     1502.01     1520.48     22.54 o 
   1   6   7       25.44       23.00      2.06 o 
   2   6   7        8.78        9.08      2.43 o 
   3   6   7       29.39       22.19      4.95 o 
   4   6   7        1.17        1.56      3.14 o 
   5   6   7       49.69       42.63      7.54 o 
   6   6   7       12.01       21.56      6.27 o 
   1   7   7       23.71       23.49      2.97 o 
   2   7   7        6.11        6.15      2.70 o 
   3   7   7        3.34        4.57      2.40 o 
   4   7   7        0.28       -1.24      1.84 o 
   5   7   7        0.45        3.38      3.44 o 
   6   7   7       51.01       36.84      7.62 o 
   0   8   7       10.91       10.52      2.62 o 
   1   8   7       27.89       26.03      3.18 o 
   2   8   7       12.16        9.91      2.89 o 
   3   8   7       24.50       17.57      3.66 o 
   4   8   7        4.33        0.93      2.18 o 
   5   8   7        1.15        1.82      2.23 o 
   1   9   7        8.27        3.52      1.87 o 
   2   9   7      193.51      211.06     12.76 o 
   3   9   7       96.98      106.46     11.49 o 
   4   9   7       15.90       15.97      4.94 o 
   0  10   7      273.72      262.93     20.57 o 
   1  10   7       28.33       41.00      6.58 o 
   2  10   7        1.03        0.89      1.67 o 
   3  10   7        2.05        5.52      2.74 o 
   0   0   8       68.08       77.59      4.24 o 
   1   0   8      464.60      444.87      7.23 o 
   2   0   8      872.59      892.34     28.71 o 
   3   0   8      159.61      164.14     11.78 o 
   4   0   8      139.53      151.98     12.00 o 
   5   0   8      900.91      904.31     30.63 o 
   6   0   8       43.43       50.81      8.17 o 
   7   0   8       75.03       78.06      7.42 o 
   1   1   8     1210.38     1245.55      8.85 o 
   2   1   8       11.40       11.90      1.34 o 
   3   1   8        1.05        1.89      0.73 o 
   4   1   8       59.99       66.00     14.68 o 
   5   1   8      106.40      104.19      7.60 o 
   6   1   8      107.92      103.06      6.53 o 
   7   1   8       42.77       44.77      5.72 o 
   0   2   8      623.56      688.26     20.22 o 
   1   2   8       25.88       25.48      1.59 o 
   2   2   8      157.39      170.19      7.96 o 
   3   2   8        0.17        0.22      0.49 o 
   4   2   8        1.32       -0.31      1.03 o 
   5   2   8       61.24       58.42      5.68 o 
   6   2   8       13.64       10.48      3.10 o 
   7   2   8       11.27       10.21      3.08 o 
   1   3   8      192.25      181.46      5.34 o 
   2   3   8       79.23       87.17      3.09 o 
   3   3   8      107.02      112.27      9.81 o 
   4   3   8       26.92       21.32      4.92 o 
   5   3   8       25.62       30.24      6.35 o 
   6   3   8       73.85       69.87      6.76 o 
   7   3   8        9.64        7.59      2.94 o 
   0   4   8      449.45      493.54     11.96 o 
   1   4   8      296.24      284.62      6.16 o 
   2   4   8       47.65       40.01      5.57 o 
   3   4   8        2.63        1.38      2.08 o 
   4   4   8       53.98       43.00      6.82 o 
   5   4   8      190.00      178.45     14.42 o 
   6   4   8        0.32        2.76      3.30 o 
   7   4   8       12.95        3.89      3.36 o 
   1   5   8      725.23      696.36     10.81 o 
   2   5   8        4.36        4.75      2.54 o 
   3   5   8        8.36       11.68      3.70 o 
   4   5   8       96.65      107.05     10.69 o 
   5   5   8      107.72       96.86     10.92 o 
   6   5   8       16.81       20.22      5.69 o 
   0   6   8      538.31      528.35     24.41 o 
   1   6   8      112.55      110.61      4.29 o 
   2   6   8      105.17      103.09      7.18 o 
   3   6   8       75.52       61.10      7.80 o 
   4   6   8        0.28       -2.66      2.66 o 
   5   6   8       32.77       35.89      7.36 o 
   6   6   8        0.77       -1.11      2.29 o 
   1   7   8       90.04       86.52      5.49 o 
   2   7   8      191.50      215.93     10.71 o 
   3   7   8      165.12      166.63     13.36 o 
   4   7   8       11.87       13.12      4.31 o 
   5   7   8       13.47        7.84      4.47 o 
   0   8   8      982.37     1018.65     37.16 o 
   1   8   8       18.39       19.09      3.32 o 
   2   8   8       60.14       53.53      5.78 o 
   3   8   8        3.78        6.88      2.66 o 
   4   8   8        5.91        0.14      2.33 o 
   5   8   8        1.27        1.50      2.73 o 
   1   9   8       19.51       28.75      5.07 o 
   2   9   8        3.58        1.47      7.49 o 
   3   9   8        0.50        3.96      2.55 o 
   0  10   8        5.82        8.15      4.34 o 
   1  10   8       77.61       88.75      8.83 o 
   2  10   8       16.60       11.88      6.06 o 
   1   1   9       10.42        8.82      1.26 o 
   2   1   9       20.76       21.61      2.31 o 
   3   1   9      211.90      201.45      6.41 o 
   4   1   9      307.67      286.51     12.34 o 
   5   1   9        2.91        3.07      2.39 o 
   6   1   9       15.17       18.71      3.17 o 
   7   1   9        1.22        2.67      3.72 o 
   0   2   9        9.02       10.86      3.19 o 
   1   2   9       72.79       77.89      7.45 o 
   2   2   9        6.40       14.58      4.02 o 
   3   2   9      801.36      768.76     19.20 o 
   4   2   9      420.12      381.57     19.97 o 
   5   2   9      189.94      168.00      9.91 o 
   6   2   9        4.10        1.22      2.79 o 
   7   2   9        9.52        5.23      2.66 o 
   1   3   9      387.96      369.48      8.89 o 
   2   3   9        4.43        5.02      0.72 o 
   3   3   9       90.01       89.13      8.93 o 
   4   3   9      386.69      368.85     19.59 o 
   5   3   9       39.31       39.99      5.18 o 
   6   3   9       33.67       31.66      5.71 o 
   7   3   9       18.58       15.61      3.66 o 
   0   4   9        4.36        5.43      2.96 o 
   1   4   9      176.13      184.38      5.25 o 
   2   4   9      243.11      247.70     10.39 o 
   3   4   9      241.30      226.03     14.46 o 
   4   4   9      327.35      307.66     18.30 o 
   5   4   9        2.59        3.31      3.07 o 
   6   4   9        2.88       -2.65      2.65 o 
   1   5   9      560.58      577.92      9.96 o 
   2   5   9      127.99      123.59     13.77 o 
   3   5   9      221.91      230.63     14.83 o 
   4   5   9        6.18        9.73      3.85 o 
   5   5   9       50.01       52.14      8.49 o 
   6   5   9        1.23        1.64      2.67 o 
   0   6   9        0.00        1.09      1.24 o 
   1   6   9       29.40       32.82      3.48 o 
   2   6   9      173.22      179.45      9.57 o 
   3   6   9        5.84        4.20      2.73 o 
   4   6   9        2.51       -3.33      3.33 o 
   5   6   9       18.63       10.81      3.99 o 
   6   6   9        3.07        7.65      3.45 o 
   1   7   9        1.73        0.19      1.28 o 
   2   7   9       52.60       55.96      5.74 o 
   3   7   9       65.22       59.88      6.26 o 
   4   7   9       37.53       40.23      7.42 o 
   5   7   9        0.15       -2.75      3.00 o 
   0   8   9       53.97       56.25      9.26 o 
   1   8   9       27.34       29.00      4.95 o 
   2   8   9       54.45       56.21      5.94 o 
   3   8   9        2.56        1.24      1.73 o 
   4   8   9       98.59       94.27      8.49 o 
   1   9   9      179.11      217.68     13.31 o 
   2   9   9       11.89       16.04      5.96 o 
   3   9   9       40.56       48.08      6.81 o 
   0   0  10      179.47      188.57     11.72 o 
   1   0  10        0.26        0.38      1.08 o 
   2   0  10      995.10      958.47     17.50 o 
   3   0  10       54.16       48.85      7.30 o 
   4   0  10       11.17       12.90      4.54 o 
   5   0  10        8.52       10.15      5.35 o 
   6   0  10       24.40       20.91      6.73 o 
   7   0  10        0.44        7.08      5.55 o 
   1   1  10       62.19       66.67      2.64 o 
   2   1  10      464.29      472.47      7.79 o 
   3   1  10      237.78      219.84      9.42 o 
   4   1  10      582.00      634.17     19.01 o 
   5   1  10        0.87        2.23      2.22 o 
   6   1  10        6.91        7.72      5.29 o 
   7   1  10       17.62       15.52      4.05 o 
   0   2  10       10.21        7.80      2.94 o 
   1   2  10        9.36        9.24      3.43 o 
   2   2  10        5.06        2.73      1.59 o 
   3   2  10        0.15       -0.33      1.32 o 
   4   2  10        2.72       -2.63      3.73 o 
   5   2  10       15.94       10.91      3.21 o 
   6   2  10        0.87       -1.50      2.10 o 
   7   2  10        0.19       -1.32      4.95 o 
   1   3  10        2.78       -0.57      2.54 o 
   2   3  10       20.82       38.19      6.42 o 
   3   3  10       66.50       64.54      8.10 o 
   4   3  10       38.72       35.98      5.84 o 
   5   3  10       13.73        9.81      2.85 o 
   6   3  10        2.05        1.14      3.15 o 
   0   4  10       89.24       71.95      5.13 o 
   1   4  10        0.75        1.27      1.05 o 
   2   4  10      567.53      547.01     15.92 o 
   3   4  10       60.28       53.31      7.40 o 
   4   4  10        1.47        1.40      2.50 o 
   5   4  10        0.59        0.66      2.47 o 
   6   4  10       52.47       54.36      6.40 o 
   1   5  10       51.51       54.23      4.82 o 
   2   5  10       52.56       42.44      4.82 o 
   3   5  10      126.78      101.63     10.23 o 
   4   5  10       52.78       62.35      8.66 o 
   5   5  10        0.18        0.82      1.87 o 
   6   5  10        5.97        9.21      4.51 o 
   0   6  10      149.97      143.33     13.48 o 
   1   6  10       29.12       31.46      3.49 o 
   2   6  10       49.42       39.20      4.93 o 
   3   6  10        0.06        4.38      3.16 o 
   4   6  10        0.37       -0.27      3.16 o 
   5   6  10       44.68       29.35      6.44 o 
   1   7  10       22.75       19.97      4.09 o 
   2   7  10      126.12      132.23      8.87 o 
   3   7  10        2.30        0.06      2.53 o 
   4   7  10        6.90        9.06      3.99 o 
   0   8  10       29.33       32.06      7.47 o 
   1   8  10        8.00        5.11      2.63 o 
   2   8  10       36.31       22.05      6.55 o 
   3   8  10       19.39       20.40      4.17 o 
   1   9  10        7.84       11.78      4.09 o 
   1   1  11        4.80        2.54      0.91 o 
   2   1  11       86.10       84.08      4.01 o 
   3   1  11        0.19       -2.08      2.08 o 
   4   1  11      100.79      105.57      8.23 o 
   5   1  11       57.51       70.28      7.16 o 
   6   1  11       22.36       23.61      4.71 o 
   0   2  11      237.48      238.81      9.83 o 
   1   2  11      680.61      686.59     13.60 o 
   2   2  11      124.01      116.39      5.67 o 
   3   2  11      471.08      436.90     22.19 o 
   4   2  11        3.25       -0.20      3.88 o 
   5   2  11        5.72        5.17      3.27 o 
   6   2  11       59.94       60.27      6.98 o 
   1   3  11      258.41      260.71     15.43 o 
   2   3  11      304.84      289.79     16.94 o 
   3   3  11        1.03        1.81      2.17 o 
   4   3  11       74.41       64.88     11.41 o 
   5   3  11       98.03      110.60      8.82 o 
   6   3  11      115.84      132.72     10.20 o 
   0   4  11      170.80      180.45      8.27 o 
   1   4  11      199.50      198.18      9.34 o 
   2   4  11       90.53       99.32      7.17 o 
   3   4  11      426.43      409.91     15.17 o 
   4   4  11       39.87       42.30      7.52 o 
   5   4  11        4.40        1.14      7.67 o 
   1   5  11      381.73      387.79     17.27 o 
   2   5  11       43.97       50.10      5.35 o 
   3   5  11        2.42        2.21      1.93 o 
   4   5  11       64.03       62.59      8.87 o 
   5   5  11        0.86        1.95      2.26 o 
   0   6  11        2.44        1.65      3.06 o 
   1   6  11       15.74       10.87      3.15 o 
   2   6  11      202.33      202.61     10.71 o 
   3   6  11       35.82       41.09      6.43 o 
   4   6  11       31.20       26.94      6.19 o 
   1   7  11        2.07       -2.63      2.63 o 
   2   7  11       39.48       55.52      9.42 o 
   3   7  11        8.55       12.02      3.59 o 
   0   8  11      107.22      137.84     15.04 o 
   1   8  11       27.56       25.75      5.17 o 
   2   8  11       38.60       47.76      9.46 o 
   0   0  12      607.05      578.24     22.80 o 
   1   0  12      282.56      287.99      8.40 o 
   2   0  12      326.00      338.62      9.20 o 
   3   0  12       99.85      105.04     11.37 o 
   4   0  12       88.77       86.29     11.20 o 
   5   0  12       19.93       28.55      7.06 o 
   6   0  12        4.14        7.26      5.50 o 
   1   1  12      393.44      373.25      8.95 o 
   2   1  12       81.30       70.66      4.04 o 
   3   1  12       13.02       11.34      2.45 o 
   4   1  12       30.65       29.75      4.89 o 
   5   1  12        3.85        3.13      3.00 o 
   6   1  12        1.01        6.50      4.23 o 
   0   2  12      372.80      399.95     13.18 o 
   1   2  12        5.44        4.97      1.55 o 
   2   2  12       64.12       68.31      7.06 o 
   3   2  12       10.27       10.17      4.98 o 
   4   2  12        7.97        6.28      4.48 o 
   5   2  12        0.01       -2.28      5.34 o 
   1   3  12       95.77      101.22     10.10 o 
   2   3  12        1.61        2.55      1.93 o 
   3   3  12        1.79       -1.45      2.28 o 
   4   3  12       54.21       42.99      5.51 o 
   5   3  12       17.67       26.59      4.78 o 
   0   4  12        0.33       -0.17      3.10 o 
   1   4  12      102.55       92.62      6.64 o 
   2   4  12       22.59       22.00      3.80 o 
   3   4  12        5.44        2.56      2.09 o 
   4   4  12       34.35       41.52      5.39 o 
   5   4  12        1.09        4.91      2.60 o 
   1   5  12      231.93      239.75     17.34 o 
   2   5  12       14.61       14.42      3.20 o 
   3   5  12       13.88       13.25      3.16 o 
   4   5  12       71.96       74.49      7.39 o 
   0   6  12      350.41      389.82     23.03 o 
   1   6  12        1.26        3.42      3.47 o 
   2   6  12       21.40       24.59      4.08 o 
   3   6  12        0.04       -0.79      2.19 o 
   4   6  12       16.62       20.72      9.73 o 
   1   7  12        2.84        2.06      3.13 o 
   2   7  12        0.00        5.88      4.31 o 
   1   1  13      110.56      111.93      6.37 o 
   2   1  13      113.61      118.27      6.46 o 
   3   1  13       66.26       65.59      6.84 o 
   4   1  13       18.89       22.55      4.52 o 
   5   1  13        3.78        4.05      3.05 o 
   0   2  13        5.44        2.13      3.13 o 
   1   2  13       11.64       13.81      2.60 o 
   2   2  13        0.18        0.64      1.66 o 
   3   2  13        1.71        3.18      2.02 o 
   4   2  13      181.11      194.12     16.93 o 
   5   2  13        9.80        3.07      2.98 o 
   1   3  13      194.72      206.03      8.46 o 
   2   3  13      195.13      199.17      8.32 o 
   3   3  13      194.91      207.10      9.26 o 
   4   3  13       64.61       62.23      5.41 o 
   0   4  13      181.27      194.39     14.94 o 
   1   4  13       21.27       27.29      6.13 o 
   2   4  13        9.54       13.15      3.11 o 
   3   4  13       18.21       13.67      3.13 o 
   4   4  13       54.94       61.23      5.53 o 
   1   5  13        0.15       -0.56      3.34 o 
   2   5  13        0.25        1.59      2.83 o 
   3   5  13       17.96       12.20      5.37 o 
   0   6  13      120.17      122.04     13.30 o 
   1   6  13       35.41       33.79      7.85 o 
   2   6  13        4.95        7.65      4.94 o 
   0   0  14     1026.82     1064.59     34.08 o 
   1   0  14       96.10      100.09      7.55 o 
   2   0  14       22.06       15.14      5.28 o 
   3   0  14       22.97       25.87      6.92 o 
   4   0  14       42.90       44.40      8.90 o 
   1   1  14      208.70      205.79      8.80 o 
   2   1  14      140.32      167.39     21.06 o 
   3   1  14        0.29       -0.08      2.63 o 
   4   1  14       20.59       21.09      7.24 o 
   0   2  14       64.02       49.86      7.79 o 
   1   2  14        4.23        2.73      1.91 o 
   2   2  14        1.40       -3.36      4.50 o 
   3   2  14       14.93       15.00      5.71 o 
   4   2  14       40.79       42.77      8.99 o 
   1   3  14       18.88       26.90      3.33 o 
   2   3  14       28.00       27.08      3.45 o 
   3   3  14       45.73       37.53      4.91 o 
   0   4  14      360.50      367.81     14.93 o 
   1   4  14       50.11       52.09      6.29 o 
   2   4  14        3.71        2.97      2.13 o 
   3   4  14        8.94       10.59      2.64 o 
   1   5  14       28.60       26.22      6.25 o 
   2   5  14       84.03      105.02     12.54 o 
   1   1  15       22.64       30.51      4.50 o 
   2   1  15        6.51        8.77      3.33 o 
   3   1  15       44.65       54.87      6.84 o 
   0   2  15      112.09      119.16     12.26 o 
   1   2  15       70.60       70.44      6.68 o 
   2   2  15        4.14       11.72      4.68 o 
   1   3  15       21.48       13.79      3.25 o 
   2   3  15        3.03        9.34      5.03 o 
   0   4  15       27.31       25.62      6.02 o 
   1   4  15       21.63       14.82      4.65 o 
   0   0  16       39.38       62.01      9.49 o 
                                                 
